# Supplementary material for: Effects of FGF21, soluble TGFBR2, and environmental temperature on metabolic dysfunction in lipodystrophic mice
Source: JCI Insight. 2025 Jul 15;10(16):e194882. doi: 10.1172/jci.insight.194882 (PMC12406727; doi:10.1172/jci.insight.194882)
Supplement: Supporting data values [file jciinsight-10-194882-s234.xlsx]

## Sheet: Fig. 1B
		Vehicle							FGF21/sTGFBR2
22°C	pre	3.93731	0.581923	1.28077	1.04962	0.724615			0.896154	2.74154	1.17	0.969231	1.12077	0.37	0.69
	Euth	0.623077	0.22	0.436923	0.3				6.07385	14.7492	44.7569	35.7215	23.4215	22.2446	12.7831
26°C	pre	1.79692	0.731923	0.568462	0.877692	0.539231	0.663846		0.3775	0.442083	0.457917	0.355833	0.393333	0.915	0.7925
	Euth	1.49385	1.11231	1.11385	2.82923				35.1583	34.9667	37.5717	31.8983	34.13	34.0933	15.5617
30°C	pre	0.58125	4.59125	0.963333	0.879167	0.81625			0.843333	3.84792	1.265	1.79542	1.91458
	Euth	0.381667	1.20667	0.843333	0.258333	0.965			37.2967	35.7183	25.1183	23.6017	30.735

## Sheet: Fig. 1C
Week	22°C							26°C							30°C
3	5.93925	67.9245	88.9414	94.7981	111.685	133.343	105.153	224.045	155.875	191.561	131.345	114.133	122.427	130.546	260.158	21.2889	247.412	166.353	95.3017
5	32.061	137.831	168.707		176.062	243.928	106.41	327.755	366.01	260.007	249.888	255.728	195.725	257.685	463.046	39.9536	278.741	238.335	146.298
7	28.113	191.963	216.085	271.719	241.448	313.795	176.682	261.039	231.114	329.962	457.65	519.681	575.044	696.299	42.5304	164.124	260.549	350.388	434.008
9	9.5055	153.807	214.442	367.372	191.636	317.919	154.888	167.399	255.601	326.583	715.15	275.291	518.082	400.748	20.6109	126.385	346.149	287.938	409.055

## Sheet: Fig. 1D
Week	Vehicle							FGF21/sTGFBR2
0	16.92	19.83	18.53	17.11	18.35	17.09	18.95	17.04	17.39	17.78	16.83	19	18.7	18.7
1	16.78	18.55	18.26	17.74	18.91	16.56	19.57	17.15	17.77	19.28	17.37	19.07	18.41	18.32
2	18.19	18.81	19.53	18.66	19.5	17.16	22.21	18.54	18.32	19.81	17.92	19.58	19.56	18.94
3	18.06	20.17	20.22	19.5	19.86	17.58	22.36	19.57	19.36	20.88	19.46	20.37	20.81	20.27
4	18.87	20.54	21.56	21.39	22.15	19.28	23.17	19.51	19.76	23.44	20.14	21.38	21.65	20.64
5	17.81	20.87	22.93	21.3	22.1	19.21	24.24	19.4	20.37	23.77	19.91	21.16	21.17	19.7
6		20.72	23.73	22.99	22.78	19.25	24.95	19.43	20.65	24.17	20.46	22.51	22.2	22.65
7		20.93	24.98	23.59	23.15	19.73	24.32	20.81	20.61	24.54	21.37	23.37	21.29	22.28
8
9		23.02	27.47	24.61	24.46	20.35	26.92	22.69	21.81	26.77	23.56	24.24	23.19	24.81
10		24.35	29.37	22.83	25.26	19.91	27.73	22.39	22.31	25.37	24.41	25.08	23.21	24.89
11		25.45	30.59	24	26.81	20.79	27.88	20.47	21.37	24.3	24.26	22.75	22.12	24.98
12		25.68	31.05	23.74	26.16	20.71	28.02	20.33	21.3	23.93	24.85	23.78	22.33	25.72
13		25.86	31.03	24.59	26.96	20.41	29.69	20.77	23.19	24.99	26.29	23.86	22.45	25.49
14		27.06	31.46	25.91	28.06	21.15	30.93	20.81	23.08	24.98	27.22	23.77	21.71	24.85
15		27.46	32.97	27.19	29.21	21.82	32.71	21.58	23.71	25.5	27.43	23.66	21.94	24.84
16		27.45	34.14	26.65	29.71	21.86	32.54	21.12	23.49	25.71	28.46	23.48	21.95	25
17		28.27	36.45	28.77	31.89	22.98	35.21	22.4	24.17	26.65	31.29	23.9	22.22	25.62
18		27.97	34.97	29.13	32.23	24.36	36.46	21.4	24.75	25.45	29.73	24.21	22.77	25.07
19		30.39	28.97	29.72	32.58	23.73	37.11	21.69	25.87	26.1	29.67	24.53	22.62	26.05
20		30.37	18.21	31.36	34.95	23.75	38.6	22.27	25.75	26.55	32.51	24.66	22.81	26.46
21		28.87	19.15	32.15	35.19	24.59	39.85	22.3	26.17	26.75	32.37	24.19	23.14	26.73
22
23		30.82		35.86	38.28	28.68	45.38	24.33	28.24	28.42	33.53	26.83	24.87	30.15
24		36.5		35.28	38.45	28.68	44.44	24.03	28.39	28.05	35.46	27.45	24.9	36.3

## Sheet: Fig. 1E
Week	Vehicle							FGF21/sTGFBR2
0	17.36	16.31	16.76	18.94	17.65	18.83	19.83	17.22	16.32	17.35	14.98	18.38	17.15	17.04
1	16.89	16.82	17.99	19.62	18.96	19.78	22.3	17.66	16.64	18.76	15.31	17.3	18.4	17
2	17.95	17.51	18.62	21.28	19.73	20.98	22.51	18.56	16.74	18.66	15.76	18.99	19.38	18.28
3	18.96	18.24	18.81	22.66	20.63	21.12	26.96	19.33	17.5	19.83	16.52	21.7	20.27	19.13
4	19.23	18.85	19.82	24.68	23.37	22.41	28.96	20.84	18.32	21.15	17.8	22.24	20.62	20
5	19.21	19.01	19.85	24.05	22.81	21.69	28.45	20.69	18.25	21.4	17.6	21.5	20.83	19.73
6	19.61	19.79	19.61	24.51	24.01	22.73	30.24	21.44	18.58	22.12	18.2	21.09	20.42	21.07
7	20.59	20.88	20.04	26.18	25.18	24.3	31.52	22.13	19.17	22.36	18.19	22.72	21.38	21.87
8
9	20.78	22.25	22.12	30.3	29.78	25.95	36.79	23.15	20.94	23.78	19.58	25.7	23.74	26.24
10	21.12	22.39	21.83	30.09	29.34	27.23	37.3	23.63	20.4	23.9	19.73	26.3	23.87	24.44
11		22.27	21.62	32.49	29.31	27.98	37.88	22.55	19.45	22.1	18.89	24.09	21.8	23.29
12		22.56	22.41	33.56	30.68	29.34	39.47	21.65	20	22.2	18.17	22.6	21.02	22.99
13		23.09	22.7	35.27	31.56	29.96	41.28	21.89	20.11	21.35	18.57	22.92	20.61	21.87
14		23.54	22.92	32.2	28.96	28.48	39.06	21.95	19.28	20.89	18.65	21.95	20.11	21.47
15		23.89	23.36	35.84	31.74	32.63	43.21	21.96	20.6	21.67	18.86	21.24	20.14	21.55
16		24.81	23.66	37.14	33.15	31.65	44.85	22.18	20.42	21.48	18.48	22.03	20.46	22.05
17		26.4	24.62	39.94	35.19	34.33	46.41	23.45	19.82	22.82	19.05	33.48	21.03	22.48
18		27.7	26.06	41.63	36.27	35.41	46.86	23.24	21.3	22.82	19.2	23.77	21.15	22.67
19		29.5	27.99	43.31	38.23	37.04	48.45	23.94	21.05	23.16	19.75	24.63	21.62	22.23
20		29.63	28.71	46.49	39.1	37.57	50.04	24.35	21.41	23.22	20	23.6	21.49	23.17
21		30.56	28.33	47.2	40.45	34.79	51.75	25.02	21.94	23.65	20.76	24.04	21.61	24.72
22
23		33.29	30.53	47.15	42.54	41.55	53.45	26.43	22.12	25.49	21.59	24.99	23.09	25.44
24		34.76	31.59	45.97	40.87	40.24	52.02	22.29	21.66	24.63	21.57	24.37	23.11	26.09

## Sheet: Fig. 1F
Week	Vehicle							FGF21/sTGFBR2
0	17.11	18.14	16.68	17.88	18.37	17.4	17.22	16.93	18.43	19.46	21.49	18.01	18.17	17.6
1	18.37	19.69	17.27	18.15	20.07	18.71	18.85	18.22	18.66	20.77	25.82	18.9	17.86	20.06
2	19.96	20.95	18.41	19.46	20.31	19.63	19.76	19.91	20.22	22.82	27.99	22.24	19.28	20.41
3	20.42	21.56	18.36	20.1	20.64	19.99	20.79	20.69	21.25	23.95	29.16	22.36	19.89	21.36
4	21.23	22.01	20.07	20.23	20.9	20.89	21.62	22.47	20.63	24.55	28.06	22.74	19.78	20.93
5	21.14	23.09	20.66	21.13	20.64	20.05	21.61	22.82	20	26.04	27.51	23.12	20.04	20.92
6	21.18	24.93	20.74	20.6	22.2	21	23.58	23.61	21.16	25.62	28.32	23.63	20.83	21.91
7	21.4	24.9	21.86	21.14	23.05	22.3	24.74	25.05	22.72	26.01	30.48	23.91	22.33	23
8
9	23.15	26.16	24.75	24.17	26.52	24.84	27.44	26.07	23.43	28.69	35.65	26.83	22.69	24.75
10	25.71	27.48	24.35	25.08	26.24	25.49	28.07	22.25	23.43	30.37		27.96	23.79	25.86
11	26.98	22.27	25.74	26.04	27.57	27.06	28.42	23.79	22.85	29.97		26.92	23.21	25.43
12	28.4	31.2	26.96	25.87	28.85	28.88	29.08	22.47	22.47	28.58		24.98	22.58	24.08
13	29.74	32.74	28.04	27.26	29.72	29.32	29.17	21.62	21.67	28.05		24.46	21.71	23.66
14	30.35	33.6	29.02	27.04	29.56	29.27	30.2	20.81	22.02	27.61		23.12	21.51	23.6
15	31.56	34.53	30.36	28.68	30.32	30.5	29.36	21.5	23.18	26.79		23.06	21.94	23.32
16	31.75	35.53	30.35	29.61	32.01		30.06	21.28	23.15	25.06		23.75	22.04	24.32
17	33.31	36.25	31.77	30.26	33.74		32.15	22.69	23.8	25.68		24.44	22.39	24.83
18	33.72	36.34	31.9	30.45	34.25		32.42	22	23.12			25.92	22.95	25.41
19	34.93	37.52	31.9	32.21	35.88		34.42	22.55	25.26			26.72	23.19	25.36
20	35.79	38.5	34.09	32.51	37.24		35.68	22.78	24.91			27.98	23.72	25.74
21	37.37	39.2	34.97	32.35	36.76		36.25	22.66	24.84			27.69	23.23	25.75
22	37.82	41.06	34.87	33.46	38.52		38.35	22.7	25.27			28.68	23.99	27.08
23	38.23	42.43	35.68	34.42	39.32		39.13	24.6	26.54			28.78	24.53	29.3
24	40.14	44.2	38.27	35.85	41.84		41.78	24.68	26.04			29.94	25.64	29.94

## Sheet: Fig. 1G
Time after insulin (min)	Vehicle							FGF21/sTGFBR2
0	176	143	161	154	156			151	172	127	150	218	146	190
20	75	89	90	129	84			77	54	41	79	63	55	71
40	40	74	76	82	53			21	32	16	40	37	31	46
60	46	66	80	71	56				18		52	33	24	51
90	73	62	81	73	77
120	118	70	93	68	74

## Sheet: Fig. 1H
Time after insulin (min)	Vehicle							FGF21/sTGFBR2
0	174.9	128.6	133.5	189.9	165	163		154	139	143	172	172	135	166
20	168	72	111	86	57	70		57	63	57	67	81	49	68
40	97	61	56	60	32	38		21	24	32	34	45	21	48
60	120	65	64	56	44	75				25	23			30
90	121	99	80	76	105	104				51	37			56
120	144	122	98	117	128	109				86	70			100

## Sheet: Fig. 1I
Time after insulin (min)	Vehicle							FGF21/sTGFBR2
0	169	126	167	168	164	167		175	143	156	131	176
10	113	77	170	106	121	116		104	81	84	64	100
20	81	83	96	78	75	84		77	63	61	51	65
40	74	77	99	97	84	72		36	36	45	26	38
60	69	86	79	86	101	90		68	41	69	30	40
90	73	80	76	102	120	99		103	45	85	45	61
120	86	98	100	138	123	98		108	64	108	77	76

## Sheet: Fig. 1J
Temperature	Vehicle							FGF21/sTGFBR2
22°C	2.48005	2.96875	2.65038	2.84303	1.57157	2.01364		2.11098	1.7115	2.06231	1.89806	3.00728	1.83317	1.34648
26°C	3.1249	2.47802	4.65794	2.3016	2.22251	2.35838		0.882109	1.23698	0.545488		3.15937	0.987557	3.02351
30°C	3.13707		1.89806	2.69905	1.99945	1.748		2.19412	2.8187	1.72366		1.1944	1.32012

## Sheet: Fig. 2A
Temperature	Vehicle							FGF21/sTGFBR2
22°C	36.03	38.88	29.78	45.58	30.43			37.18	27.67	28.57	23.72	26.45	31.51	25.86
26°C	53.08	41.16	43.8	55.33	36.01	35.14		25.61	22.08	25.4	22.11	25.14	23.02	26.51
30°C	42.69	47.16	40.57	37.95	45.26	44.52		25.29	26.69	25.63	31.38	30.81

[truncated: 126 more sheets: Fig. 2B, Fig. 2C, Fig. 2E, Fig. 2F, Fig. 2G, Fig. 2H, Fig. 2I, Fig. 2J, Fig. 3A, Fig. 3B, Fig. 4B, Fig. 4C, Fig. 4D, Fig. 4E, Fig. 4F, Fig. 4G, Fig. 4H, Fig. 4I, Fig. 5A, Fig. 5B …]
